# Supplementary material for: Simultaneous Determination of Three Active Forms of Vitamin B12 In Situ Produced During Fermentation by LC-MS/MS
Source: Foods. 2025 Jan 17;14(2):309. doi: 10.3390/foods14020309 (PMC11764900; doi:10.3390/foods14020309)
Supplement: Supplementary file 1 [file foods-14-00309-s001.zip]

Archive with 1 entries (1 files):
- foods-3362884-supplementary.pdf
